# Supplementary material for: Numerical format and public perception of foreign immigration growth rates
Source: PLoS One. 2024 Oct 2;19(10):e0310382. doi: 10.1371/journal.pone.0310382 (PMC11446429; doi:10.1371/journal.pone.0310382)
Supplement: S1 Data — (CSV) [file pone.0310382.s010.csv]

	cleta	numsex	Scenario	Domanda1	Domanda2	NUMERACY	ECONOMIC	SCIENCE	z	NewY	tot
199	3	1	1	3	4	4	8	9	0	423.076.923.076.923	21
243	3	1	2	3	3	4	7	8	0	392.307.692.307.692	19
332	3	1	2	4	3	3	10	8	1	423.076.923.076.923	21
362	3	1	2	4	2	4	9	9	0	433.333.333.333.333	22
377	3	2	2	3	3	3	7	7	1	344.444.444.444.444	17
446	3	2	2	3	3	5	9	8	1	361.538.461.538.462	22
393	3	2	1	3	3	3	9	9	0	391.666.666.666.667	21
535	3	2	2	3	4	3	8	9	0	333.333.333.333.333	20
337	3	1	1	4	4	3	7	7	0	438.461.538.461.539	17
551	3	1	2	3	3	4	3	8	0	415.384.615.384.615	15
539	3	1	1	4	2	4	8	10	0	461.538.461.538.461	22
394	3	1	1	4	4	4	11	8	1	361.538.461.538.462	23
154	3	2	1	4	5	4	9	9	1	176.923.076.923.077	22
99	3	2	2	3	3	4	10	8	1	341.666.666.666.667	22
148	3	2	2	5	3	5	10	9	0	392.307.692.307.692	24
78	3	1	2	5	3	3	9	7	0	391.666.666.666.667	19
153	3	1	2	4	3	3	7	8	0	4.1	18
343	3	2	2	3	3	4	10	6	0	423.076.923.076.923	20
124	3	2	1	4	5	4	11	7	0	323.076.923.076.923	22
186	3	1	1	4	3	3	9	7	1	376.923.076.923.077	19
25	3	1	2	5	5	3	4	7	1	115.384.615.384.615	14
302	3	1	1	3	4	4	2	7	1	2.9	13
170	3	2	2	4	3	4	5	10	1	333.333.333.333.333	19
193	3	1	2	3	2	4	5	7	1	4.2	16
262	3	2	2	5	5	4	12	8	1	230.769.230.769.231	24
139	3	1	2	4	4	4	10	7	0	353.846.153.846.154	21
470	3	2	1	4	4	3	11	9	1	418.181.818.181.818	23
146	3	2	2	4	3	4	8	10	0	376.923.076.923.077	22
355	3	1	2	4	4	4	3	7	0	276.923.076.923.077	14
206	3	2	2	4	3	4	12	10	0	333.333.333.333.333	26
550	3	1	1	4	4	3	5	7	0	353.846.153.846.154	15
116	3	1	2	3	4	1	6	6	0	307.692.307.692.308	13
169	3	1	2	3	2	4	9	9	0	391.666.666.666.667	22
112	3	2	1	5	5	4	11	10	1	176.923.076.923.077	25
333	3	2	2	4	3	4	8	10	0	453.846.153.846.154	22
191	3	1	1	3	4	5	10	9	1	291.666.666.666.667	24
164	3	2	1	3	3	4	7	10	0	430.769.230.769.231	21
524	3	1	2	5	4	4	11	8	0	369.230.769.230.769	23
499	3	2	2	NA	NA	2	0	0	1	276.923.076.923.077	2
40	3	2	2	5	4	4	11	10	1	269.230.769.230.769	25
8	3	2	1	4	4	5	10	10	0	366.666.666.666.667	25
184	3	2	2	4	4	3	9	9	0	330.769.230.769.231	21
215	3	1	1	3	4	3	10	10	1	384.615.384.615.385	23
530	3	1	2	4	NA	1	9	8	1	338.461.538.461.538	18
151	3	2	1	5	4	4	11	9	1	391.666.666.666.667	24
83	3	1	2	3	4	3	8	9	0	366.666.666.666.667	20
447	3	2	1	5	2	3	12	8	1	438.461.538.461.539	23
162	3	2	2	4	3	4	11	10	1	4.5	25
528	3	1	2	5	5	2	8	7	0	230.769.230.769.231	17
177	3	1	1	4	5	4	7	10	1	207.692.307.692.308	21
532	3	1	2	3	2	4	8	9	0	345.454.545.454.545	21
542	3	1	2	4	4	4	10	10	0	338.461.538.461.538	24
130	3	2	1	4	4	4	11	9	0	438.461.538.461.539	24
102	3	1	2	3	2	5	8	8	0	358.333.333.333.333	21
510	3	1	1	4	5	3	4	9	1	258.333.333.333.333	16
476	3	1	2	3	2	4	7	10	0	377.777.777.777.778	21
515	3	2	1	4	3	4	11	10	0	241.666.666.666.667	25
529	3	2	1	4	4	3	8	8	1	253.846.153.846.154	19
500	3	1	2	5	4	4	8	10	0	376.923.076.923.077	22
233	3	2	2	4	4	4	10	10	1	253.846.153.846.154	24
144	3	2	1	3	1	3	9	10	1	323.076.923.076.923	22
526	3	1	1	5	4	3	9	9	0	330.769.230.769.231	21
486	3	1	2	4	3	3	11	10	0	346.153.846.153.846	24
546	3	1	1	4	4	3	8	6	1	253.846.153.846.154	17
123	3	1	1	5	5	3	10	9	1	258.333.333.333.333	22
194	3	2	2	5	5	4	11	9	0	269.230.769.230.769	24
260	3	2	2	5	5	3	6	7	1	130.769.230.769.231	16
518	3	1	2	5	4	3	12	9	1	146.153.846.153.846	24
522	3	2	2	NA	2	4	10	9	0	433.333.333.333.333	23
504	3	1	2	5	4	3	9	10	0	4	22
289	3	1	1	3	5	4	9	10	1	307.692.307.692.308	23
541	3	1	2	4	3	4	8	7	1	3.3	19
507	3	1	1	4	3	1	3	6	1	391.666.666.666.667	10
511	3	1	1	4	4	4	11	9	1	308.333.333.333.333	24
547	3	1	2	4	3	4	12	10	1	427.272.727.272.727	26
118	3	2	1	5	5	4	12	10	0	433.333.333.333.333	26
406	3	1	2	4	3	5	7	9	0	369.230.769.230.769	21
421	3	1	2	5	4	4	8	9	1	283.333.333.333.333	21
487	3	1	2	3	3	4	8	9	1	418.181.818.181.818	21
96	3	2	2	5	4	2	10	7	1	209.090.909.090.909	19
297	3	2	1	5	5	4	11	10	1	283.333.333.333.333	25
509	3	1	2	4	3	5	12	9	1	361.538.461.538.462	26
501	3	2	1	4	5	4	9	10	1	236.363.636.363.636	23
468	3	1	2	4	2	4	9	9	1	276.923.076.923.077	22
101	3	2	2	4	3	3	8	10	0	358.333.333.333.333	21
523	3	2	1	3	4	4	10	10	0	392.307.692.307.692	24
460	3	2	2	4	4	3	11	10	1	261.538.461.538.462	24
459	3	1	1	4	5	3	10	9	0	3.75	22
438	3	1	1	3	4	4	10	9	1	346.153.846.153.846	23
540	3	2	1	5	5	3	10	10	1	130.769.230.769.231	23
492	3	2	2	5	3	4	12	9	1	323.076.923.076.923	25
514	3	2	1	3	4	2	4	6	1	3.5	12
465	2	1	2	3	4	4	7	10	1	3.5	21
467	2	1	2	4	4	3	10	9	1	2	22
441	3	1	1	4	3	2	9	8	0	3.25	19
545	3	2	1	5	5	3	9	9	1	3.25	21
497	3	2	2	4	3	3	12	10	0	354.545.454.545.455	25
141	3	2	1	4	5	4	10	9	1	353.846.153.846.154	23
464	2	1	2	4	4	4	11	10	0	366.666.666.666.667	25
227	3	1	1	3	5	4	8	8	0	207.692.307.692.308	20
252	3	1	1	5	4	4	7	9	1	284.615.384.615.385	20
469	2	1	2	4	4	4	8	7	0	333.333.333.333.333	19
512	3	2	1	4	3	3	8	5	1	3.7	16
533	2	1	2	4	5	3	9	10	1	238.461.538.461.538	22
395	2	2	2	3	2	4	11	10	0	469.230.769.230.769	25
426	2	2	2	4	3	3	12	9	0	4	24
483	2	2	2	5	4	4	12	10	0	309.090.909.090.909	26
543	3	2	1	5	5	4	11	10	0	438.461.538.461.539	25
445	2	1	2	1	5	4	10	10	1	230.769.230.769.231	24
39	3	2	1	5	5	0	2	6	1	283.333.333.333.333	8
457	2	1	2	4	5	4	7	7	1	269.230.769.230.769	18
503	3	1	1	4	3	5	5	6	0	383.333.333.333.333	16
131	3	1	1	3	2	5	10	9	0	418.181.818.181.818	24
322	2	2	2	3	3	1	3	2	1	291.666.666.666.667	6
417	2	2	2	5	5	3	7	9	1	183.333.333.333.333	19
418	2	2	2	4	4	5	11	9	0	363.636.363.636.364	25
396	3	1	1	2	5	1	3	5	1	290.909.090.909.091	9
463	2	2	2	3	3	4	12	9	1	336.363.636.363.636	25
475	2	1	2	5	4	3	6	7	1	330.769.230.769.231	16
496	3	1	1	5	5	1	4	5	1	253.846.153.846.154	10
452	2	1	1	3	3	2	7	9	1	372.727.272.727.273	18
537	3	2	1	5	3	4	10	9	1	309.090.909.090.909	23
495	2	1	1	5	2	4	8	9	0	4.25	21
462	2	2	2	5	5	5	9	8	1	223.076.923.076.923	22
389	3	2	1	5	5	4	12	10	0	407.692.307.692.308	26
521	2	2	2	4	4	3	8	10	1	383.333.333.333.333	21
461	2	1	2	4	2	3	6	7	1	407.692.307.692.308	16
431	2	1	1	4	4	4	11	10	0	369.230.769.230.769	25
371	2	1	2	4	5	3	9	9	1	184.615.384.615.385	21
536	3	2	1	5	4	3	11	9	0	446.153.846.153.846	23
472	2	2	2	3	4	4	9	9	0	316.666.666.666.667	22
397	2	1	2	4	4	4	11	10	0	253.846.153.846.154	25
404	2	1	2	4	4	3	5	10	0	366.666.666.666.667	18
494	2	1	2	2	5	3	10	9	1	215.384.615.384.615	22
348	2	2	2	4	3	4	12	8	1	330.769.230.769.231	24
505	2	1	2	4	3	4	7	8	0	3.75	19
409	2	2	2	5	5	3	11	10	1	153.846.153.846.154	24
410	2	2	2	3	4	3	8	8	1	346.153.846.153.846	19
53	2	1	2	3	3	4	9	9	0	3.25	22
378	2	1	2	5	NA	0	3	5	1	323.076.923.076.923	8
534	2	2	2	3	3	4	12	10	0	361.538.461.538.462	26
437	2	2	1	4	4	4	7	9	0	353.846.153.846.154	20
432	2	1	1	3	3	4	7	7	0	323.076.923.076.923	18
427	2	1	2	5	5	4	11	8	0	433.333.333.333.333	23
440	2	1	2	4	3	4	2	8	0	291.666.666.666.667	14
519	2	2	1	5	5	4	10	9	1	223.076.923.076.923	23
380	2	2	2	4	4	4	10	9	1	341.666.666.666.667	23
390	2	2	2	5	3	5	12	9	1	392.307.692.307.692	26
407	2	2	2	3	4	2	6	7	1	341.666.666.666.667	15
443	2	2	2	4	5	3	9	9	1	261.538.461.538.462	21
479	2	2	2	4	4	4	10	10	1	2.25	24
480	2	2	2	5	5	4	9	9	1	2	22
403	2	1	1	4	4	5	12	10	1	346.153.846.153.846	27
381	2	1	2	5	3	2	11	9	1	392.307.692.307.692	22
419	2	1	2	3	2	3	7	10	0	369.230.769.230.769	20
408	2	2	2	4	2	5	12	9	0	384.615.384.615.385	26
508	2	2	1	5	5	4	9	10	1	330.769.230.769.231	23
488	2	2	2	2	5	5	11	9	1	207.692.307.692.308	25
14	2	1	2	5	5	3	7	7	0	223.076.923.076.923	17
525	2	2	2	3	3	5	12	8	0	363.636.363.636.364	25
12	2	2	1	5	4	4	12	9	0	338.461.538.461.538	25
506	2	2	1	5	4	4	9	10	0	358.333.333.333.333	23
400	2	1	2	5	4	3	8	7	1	376.923.076.923.077	18
56	2	2	1	3	4	3	11	8	0	3.7	22
458	2	2	2	4	4	4	9	10	0	366.666.666.666.667	23
346	2	1	2	4	5	2	5	8	1	191.666.666.666.667	15
387	2	1	2	4	NA	3	9	4	1	308.333.333.333.333	16
454	2	2	1	3	2	3	12	9	0	391.666.666.666.667	24
425	2	1	1	5	4	3	8	9	1	290.909.090.909.091	20
413	2	2	2	5	5	4	12	10	1	169.230.769.230.769	26
455	2	1	1	5	5	3	9	8	1	238.461.538.461.538	20
422	2	1	2	4	5	3	8	8	1	3	19
244	2	1	2	4	4	4	10	9	1	253.846.153.846.154	23
430	2	2	1	4	5	4	11	10	0	3.8	25
372	2	1	2	3	2	3	12	10	1	308.333.333.333.333	25
538	2	2	2	3	3	4	8	8	1	207.692.307.692.308	20
241	2	2	2	5	4	4	11	9	1	184.615.384.615.385	24
246	2	2	2	5	4	4	12	9	0	376.923.076.923.077	25
223	2	1	2	3	2	3	10	10	0	269.230.769.230.769	23
485	2	2	1	5	5	3	8	7	1	284.615.384.615.385	18
517	2	2	1	NA	4	3	10	9	1	363.636.363.636.364	22
473	2	1	1	3	3	3	10	7	0	366.666.666.666.667	20
386	2	2	1	2	4	4	11	9	0	353.846.153.846.154	24
527	2	1	1	5	4	4	10	9	0	338.461.538.461.538	23
411	2	1	2	4	5	4	6	9	1	208.333.333.333.333	19
62	2	2	2	3	2	3	9	10	0	283.333.333.333.333	22
424	2	2	1	1	4	4	9	10	1	3	23
342	2	2	2	3	4	5	9	9	1	269.230.769.230.769	23
369	2	1	1	3	4	5	10	9	1	238.461.538.461.538	24
356	2	2	2	4	3	4	8	8	0	372.727.272.727.273	20
373	2	1	1	NA	4	2	10	9	0	291.666.666.666.667	21
360	2	2	2	3	3	4	10	10	1	269.230.769.230.769	24
224	2	1	2	4	5	2	8	6	1	292.307.692.307.692	16
423	2	1	1	5	4	4	11	10	1	246.153.846.153.846	25
416	2	2	2	3	3	4	11	9	0	415.384.615.384.615	24
491	2	2	2	5	5	4	6	6	1	130.769.230.769.231	16
439	2	1	2	5	5	2	4	7	0	2.2	13
420	2	2	1	4	4	4	9	8	0	446.153.846.153.846	21
298	2	2	2	5	3	4	10	9	1	353.846.153.846.154	23
79	2	1	1	2	2	0	10	8	1	192.307.692.307.692	18
338	2	1	1	5	2	3	9	9	1	3	21
350	2	2	2	4	4	4	11	9	1	307.692.307.692.308	24
10	2	2	1	5	5	4	12	8	1	223.076.923.076.923	24
335	2	1	2	4	4	3	3	6	0	272.727.272.727.273	12
48	2	2	1	5	5	4	12	9	1	307.692.307.692.308	25
37	2	2	2	3	1	4	11	9	1	469.230.769.230.769	24
474	2	1	1	4	4	4	11	5	1	246.153.846.153.846	20
433	2	2	1	4	5	4	12	9	1	2	25
436	2	2	1	5	4	2	11	10	0	261.538.461.538.462	23
493	2	1	1	NA	5	2	6	5	0	269.230.769.230.769	13
415	2	2	2	5	5	2	10	5	1	230.769.230.769.231	17
231	2	1	2	3	4	3	10	9	0	383.333.333.333.333	22
502	2	2	2	5	4	4	7	8	1	276.923.076.923.077	19
375	2	1	1	1	NA	3	7	9	0	3.5	19
240	2	2	2	4	4	2	11	9	1	355.555.555.555.556	22
385	2	1	1	5	5	4	9	10	1	3	23
365	2	2	2	4	3	4	8	6	1	323.076.923.076.923	18
429	2	1	1	3	4	2	10	10	0	384.615.384.615.385	22
220	2	1	1	4	4	4	9	10	0	381.818.181.818.182	23
187	2	1	2	4	4	2	11	9	1	2	22
198	2	1	2	5	5	4	8	10	1	253.846.153.846.154	22
242	2	1	1	3	4	4	11	10	0	408.333.333.333.333	25
364	2	2	2	5	4	3	12	10	0	416.666.666.666.667	25
172	2	1	2	4	3	2	6	6	0	346.153.846.153.846	14
174	2	1	2	3	3	2	10	8	0	376.923.076.923.077	20
211	2	1	2	5	4	3	11	10	0	407.692.307.692.308	24
453	2	2	1	4	4	3	10	9	1	307.692.307.692.308	22
228	2	1	2	4	2	4	12	10	1	369.230.769.230.769	26
484	2	1	1	4	NA	2	11	8	0	327.272.727.272.727	21
229	2	1	2	4	3	4	10	10	1	415.384.615.384.615	24
196	2	2	2	4	4	3	12	6	1	246.153.846.153.846	21
358	2	2	1	5	3	4	12	10	0	423.076.923.076.923	26
74	2	1	2	4	4	4	12	9	1	291.666.666.666.667	25
359	2	2	1	5	5	4	8	5	0	2	17
435	2	2	2	2	4	0	9	8	1	269.230.769.230.769	17
267	2	1	1	2	5	4	12	10	1	153.846.153.846.154	26
192	2	2	2	2	3	3	8	8	1	323.076.923.076.923	19
414	2	1	1	5	3	3	12	10	1	369.230.769.230.769	25
272	2	1	2	4	4	1	5	7	1	253.846.153.846.154	13
221	2	2	2	5	4	5	12	10	1	4	27
225	2	2	2	4	3	4	12	10	1	261.538.461.538.462	26
363	2	1	2	5	5	3	4	9	1	238.461.538.461.538	16
234	2	2	2	4	4	4	12	10	1	309.090.909.090.909	26
383	2	2	2	5	3	4	10	10	1	291.666.666.666.667	24
147	2	1	2	3	4	3	9	10	0	307.692.307.692.308	22
115	2	2	2	4	4	5	12	10	1	316.666.666.666.667	27
449	2	2	1	3	3	3	5	10	0	430.769.230.769.231	18
200	2	2	2	5	5	3	9	9	1	192.307.692.307.692	21
398	2	1	1	5	5	3	11	8	0	269.230.769.230.769	22
210	2	2	2	3	3	2	10	8	1	261.538.461.538.462	20
428	2	1	1	5	NA	3	10	8	0	3.25	21
384	2	2	1	5	5	3	10	8	1	184.615.384.615.385	21
163	1	2	2	5	5	3	10	10	1	269.230.769.230.769	23
217	2	1	1	5	5	4	11	10	1	3	25
222	2	1	1	3	4	5	11	10	1	318.181.818.181.818	26
331	2	1	1	4	3	5	11	10	1	327.272.727.272.727	26
351	2	1	1	4	3	4	11	10	1	358.333.333.333.333	25
516	2	2	1	5	5	3	11	8	1	230.769.230.769.231	22
15	2	2	1	5	4	4	8	10	0	358.333.333.333.333	22
33	2	2	1	3	4	4	9	8	1	276.923.076.923.077	21
339	1	2	2	5	5	2	2	8	0	161.538.461.538.462	12
450	1	1	2	4	3	3	12	9	1	353.846.153.846.154	24
376	1	2	2	4	2	3	10	9	1	307.692.307.692.308	22
42	2	2	1	3	4	4	11	10	0	383.333.333.333.333	25
180	2	2	1	4	5	3	10	7	1	291.666.666.666.667	20
80	1	1	2	4	NA	1	5	6	0	323.076.923.076.923	12
232	2	2	1	4	4	4	8	9	0	318.181.818.181.818	21
19	1	2	2	3	3	2	6	9	0	3.25	17
134	1	1	2	4	3	4	10	10	0	408.333.333.333.333	24
310	2	2	1	5	4	3	6	9	1	246.153.846.153.846	18
548	2	1	1	5	4	4	9	9	1	330.769.230.769.231	22
352	1	1	2	3	3	2	10	7	1	327.272.727.272.727	19
188	2	1	1	3	4	4	8	10	1	283.333.333.333.333	22
399	2	2	1	NA	NA	0	0	0	NA	NA	0
513	1	2	2	5	5	3	6	9	1	258.333.333.333.333	18
29	2	2	1	4	4	3	9	8	1	284.615.384.615.385	20
531	2	1	1	5	5	1	3	7	1	318.181.818.181.818	11
120	1	1	2	3	3	1	6	7	1	315.384.615.384.615	14
402	2	2	1	5	4	4	11	8	1	216.666.666.666.667	23
168	1	2	2	4	3	4	7	8	1	261.538.461.538.462	19
216	1	2	2	5	4	3	12	10	1	3	25
336	1	1	2	5	5	3	12	10	0	4	25
412	1	1	2	3	3	2	4	8	1	392.307.692.307.692	14
117	1	2	2	4	2	4	11	9	0	416.666.666.666.667	24
122	2	2	1	4	4	2	5	7	1	3.5	14
185	1	2	2	4	4	3	9	9	1	3	21
189	2	2	1	5	5	4	11	9	0	284.615.384.615.385	24
273	1	1	2	5	4	4	11	10	0	4	25
451	2	1	1	5	5	4	12	9	0	315.384.615.384.615	25
208	1	2	2	4	4	3	9	9	1	272.727.272.727.273	21
340	2	2	1	5	4	3	11	9	0	3	23
374	2	2	1	4	4	4	12	7	1	341.666.666.666.667	23
129	1	1	2	4	5	3	8	8	1	322.222.222.222.222	19
274	1	2	2	2	3	5	8	10	1	261.538.461.538.462	23
202	2	1	1	3	3	3	10	10	0	4	23
204	2	1	1	4	5	4	9	8	1	261.538.461.538.462	21
270	1	1	2	4	3	3	12	9	1	366.666.666.666.667	24
214	2	1	1	4	NA	1	8	7	0	354.545.454.545.455	16
175	2	2	1	5	5	3	10	10	1	184.615.384.615.385	23
326	2	1	1	4	4	3	9	8	1	276.923.076.923.077	20
213	2	2	1	5	5	3	8	7	1	146.153.846.153.846	18
171	1	2	2	2	3	2	8	8	1	223.076.923.076.923	18
18	1	1	2	4	4	4	11	9	1	315.384.615.384.615	24
236	2	2	1	4	5	4	12	10	0	383.333.333.333.333	26
301	1	2	2	4	4	4	10	7	0	369.230.769.230.769	21
490	2	1	1	3	5	1	5	10	1	238.461.538.461.538	16
255	1	1	2	5	3	3	11	10	0	384.615.384.615.385	24
140	2	1	1	4	5	2	7	7	1	2.9	16
73	1	2	2	4	3	4	12	9	1	369.230.769.230.769	25
477	2	2	1	4	4	4	11	10	0	353.846.153.846.154	25
478	2	2	1	5	5	3	12	9	1	191.666.666.666.667	24
264	1	2	2	4	4	5	8	7	1	284.615.384.615.385	20
5	1	1	2	2	3	4	8	5	0	207.692.307.692.308	17
17	1	1	2	2	3	4	8	5	1	3	17
181	2	2	1	2	5	3	11	10	1	269.230.769.230.769	24
345	2	1	1	5	4	4	10	10	1	3.5	24
379	2	1	1	5	5	4	9	9	0	2.75	22
238	1	2	2	5	2	4	8	10	0	363.636.363.636.364	22
323	1	2	2	3	5	5	11	8	1	161.538.461.538.462	24
22	1	1	2	2	3	4	7	6	1	215.384.615.384.615	17
349	2	2	1	4	5	2	9	9	1	276.923.076.923.077	20
34	1	2	2	5	3	2	12	10	0	345.454.545.454.545	24
201	1	1	2	4	3	3	8	10	1	409.090.909.090.909	21
107	1	2	2	5	4	3	11	9	0	3	23
212	1	1	2	3	2	4	11	10	1	430.769.230.769.231	25
295	1	1	2	4	4	4	11	8	0	284.615.384.615.385	23
401	1	2	2	5	3	5	11	8	1	407.692.307.692.308	24
63	1	1	2	4	4	4	11	9	1	318.181.818.181.818	24
205	2	2	1	4	4	3	11	8	0	376.923.076.923.077	22
155	1	2	2	4	4	3	6	9	1	284.615.384.615.385	18
235	2	2	1	4	3	2	4	2	1	383.333.333.333.333	8
239	2	2	1	5	4	4	10	9	1	290.909.090.909.091	23
249	2	2	1	3	3	4	8	8	1	1.75	20
250	2	2	1	2	4	3	9	10	1	292.307.692.307.692	22
287	1	2	2	5	4	4	11	9	1	353.846.153.846.154	24
330	1	2	2	4	3	3	10	8	1	346.153.846.153.846	21
471	2	2	1	3	5	4	5	8	0	176.923.076.923.077	17
489	2	2	1	5	5	4	12	10	1	153.846.153.846.154	26
143	1	1	1	3	3	4	11	10	0	358.333.333.333.333	25
87	1	2	2	4	3	2	12	9	0	384.615.384.615.385	23
127	1	2	1	5	5	3	10	8	1	269.230.769.230.769	21
133	1	2	2	4	5	2	11	9	1	383.333.333.333.333	22
167	1	1	1	5	4	4	12	9	0	4	25
84	1	1	2	5	3	2	4	7	0	346.153.846.153.846	13
183	1	2	1	3	4	3	9	7	0	346.153.846.153.846	19
218	1	1	1	3	4	3	9	10	1	290.909.090.909.091	22
544	1	1	1	5	5	3	12	8	1	153.846.153.846.154	23
85	1	1	2	5	3	4	9	10	1	3.5	23
121	1	1	2	4	3	4	10	10	0	3	24
293	1	2	2	3	2	4	10	10	0	469.230.769.230.769	24
219	1	1	2	5	5	4	10	9	1	161.538.461.538.462	23
46	1	1	1	5	5	0	10	8	1	438.461.538.461.539	18
448	1	2	1	NA	3	2	8	7	1	391.666.666.666.667	17
137	1	1	1	5	5	2	6	3	1	141.666.666.666.667	11
156	1	1	1	5	5	3	12	10	1	284.615.384.615.385	25
291	1	1	1	4	4	4	6	6	1	308.333.333.333.333	16
261	1	2	2	5	4	3	7	9	1	3.25	19
304	1	2	2	4	2	3	12	10	1	415.384.615.384.615	25
341	1	1	1	3	4	4	8	10	1	361.538.461.538.462	22
353	1	2	1	3	3	4	11	10	1	438.461.538.461.539	25
49	1	2	2	5	3	3	8	2	1	315.384.615.384.615	13
76	1	2	2	5	5	0	11	7	1	253.846.153.846.154	18
160	1	2	2	5	3	4	12	10	1	276.923.076.923.077	26
361	1	2	1	5	4	4	11	9	0	3	24
281	1	2	2	NA	3	4	10	9	1	207.692.307.692.308	23
23	1	1	2	4	4	5	9	9	0	346.153.846.153.846	23
306	1	2	2	4	4	3	12	10	1	4	25
98	1	1	2	4	5	0	1	5	1	2.1	6
132	1	1	2	4	4	3	9	10	1	327.272.727.272.727	22
68	1	2	1	5	4	4	7	10	1	292.307.692.307.692	21
135	1	2	1	5	5	3	10	10	0	290.909.090.909.091	23
119	1	1	1	4	4	1	12	10	1	338.461.538.461.538	23
149	1	2	1	4	4	3	12	10	1	246.153.846.153.846	25
126	1	1	1	3	4	2	8	9	0	346.153.846.153.846	19
110	1	2	2	4	4	2	9	9	0	307.692.307.692.308	20
190	1	2	1	5	5	4	9	6	1	261.538.461.538.462	19
161	1	1	1	5	3	3	10	9	0	408.333.333.333.333	22
311	1	1	1	4	4	5	10	10	1	3	25
266	1	1	2	4	4	5	11	10	1	238.461.538.461.538	26
434	1	2	1	5	3	4	12	10	0	438.461.538.461.539	26
286	1	1	2	4	5	3	10	8	1	161.538.461.538.462	21
442	1	2	1	3	4	2	11	9	1	376.923.076.923.077	22
391	1	1	2	NA	2	4	9	10	1	430.769.230.769.231	23
444	1	1	2	4	3	4	12	9	0	446.153.846.153.846	25
35	1	2	2	4	4	4	10	7	1	2	21
59	1	2	2	5	4	2	6	5	1	3.375	13
86	1	1	2	5	2	4	12	8	0	384.615.384.615.385	24
100	1	2	1	5	4	4	9	7	1	316.666.666.666.667	20
106	1	2	2	4	4	4	12	9	1	184.615.384.615.385	25
253	1	1	2	5	3	4	10	10	0	361.538.461.538.462	24
498	1	1	1	5	3	3	11	10	0	341.666.666.666.667	24
254	1	2	2	2	5	3	11	8	1	146.153.846.153.846	22
182	1	1	1	4	4	2	10	10	1	407.692.307.692.308	22
520	1	2	2	5	3	3	10	9	0	361.538.461.538.462	22
405	1	2	1	4	3	4	10	9	1	3.5	23
28	1	1	2	3	4	2	10	8	1	276.923.076.923.077	20
27	1	2	2	4	4	3	10	8	1	346.153.846.153.846	21
77	1	2	2	5	5	3	10	8	1	138.461.538.461.538	21
466	1	2	1	4	5	4	11	10	0	346.153.846.153.846	25
315	1	1	1	5	4	2	11	9	1	338.461.538.461.538	22
248	1	2	2	5	4	3	11	10	1	184.615.384.615.385	24
367	1	2	2	5	2	3	7	8	1	284.615.384.615.385	18
158	1	2	1	3	2	2	9	8	1	438.461.538.461.539	19
178	1	2	1	5	5	4	11	9	1	346.153.846.153.846	24
44	1	1	2	3	3	4	10	10	0	369.230.769.230.769	24
230	1	2	1	5	5	3	4	9	1	241.666.666.666.667	16
104	1	2	2	4	3	3	9	6	0	408.333.333.333.333	18
237	1	2	1	4	4	3	10	8	1	330.769.230.769.231	21
305	1	2	1	4	4	2	9	9	0	438.461.538.461.539	20
366	1	2	1	5	5	3	10	8	0	427.272.727.272.727	21
92	1	2	2	3	4	4	8	10	1	207.692.307.692.308	22
203	1	1	1	5	5	4	11	10	1	276.923.076.923.077	25
159	1	2	2	4	5	4	7	7	1	323.076.923.076.923	18
247	1	1	1	NA	4	4	10	9	1	390.909.090.909.091	23
7	1	1	2	2	2	5	12	10	1	266.666.666.666.667	27
113	1	2	1	NA	4	4	11	10	1	284.615.384.615.385	25
2	1	2	2	5	1	3	12	7	1	261.538.461.538.462	22
114	1	1	2	3	4	3	11	9	1	308.333.333.333.333	23
300	1	1	2	5	4	0	9	9	1	292.307.692.307.692	18
11	1	2	2	3	3	3	1	7	1	269.230.769.230.769	11
3	1	1	2	5	5	3	12	10	1	223.076.923.076.923	25
136	1	1	1	2	5	4	9	8	1	215.384.615.384.615	21
103	1	2	1	5	2	3	10	10	0	3	23
268	1	2	2	5	2	4	11	7	0	354.545.454.545.455	22
334	1	2	2	4	4	2	10	5	1	311.111.111.111.111	17
285	1	1	2	4	5	2	10	10	1	1.75	22
388	1	2	2	4	4	3	11	9	0	3.25	23
64	1	2	2	4	2	3	11	9	0	407.692.307.692.308	23
4	1	1	2	4	3	3	8	9	1	307.692.307.692.308	20
20	1	1	2	2	4	4	10	10	1	192.307.692.307.692	24
142	1	2	2	3	4	2	10	7	0	3.5	19
138	1	2	1	4	4	4	10	8	0	238.461.538.461.538	22
481	1	1	1	5	4	4	9	10	0	366.666.666.666.667	23
195	1	2	2	5	4	4	7	8	1	346.153.846.153.846	19
26	1	1	2	5	3	4	8	8	0	361.538.461.538.462	20
65	1	1	2	3	3	2	3	6	0	3.7	11
67	1	1	2	NA	4	1	1	2	1	223.076.923.076.923	4
71	1	1	2	5	5	4	9	10	1	184.615.384.615.385	23
309	1	2	2	4	5	4	6	6	1	223.076.923.076.923	16
9	1	2	2	5	5	2	4	5	1	253.846.153.846.154	11
290	1	2	1	5	5	3	12	10	1	176.923.076.923.077	25
45	1	1	1	3	4	1	2	2	1	290.909.090.909.091	5
55	1	1	1	4	3	5	11	9	0	430.769.230.769.231	25
370	1	2	1	5	2	4	12	10	1	361.538.461.538.462	26
312	1	2	2	2	4	3	10	9	1	253.846.153.846.154	22
368	1	2	2	4	3	4	10	10	0	330.769.230.769.231	24
354	1	1	2	4	4	0	2	7	1	292.307.692.307.692	9
128	1	1	1	4	4	3	8	8	1	376.923.076.923.077	19
88	1	1	2	3	5	0	0	8	1	3	8
89	1	1	2	4	4	4	10	8	1	246.153.846.153.846	22
324	1	1	2	4	3	1	4	7	1	353.846.153.846.154	12
152	1	2	1	4	4	5	11	8	0	3.5	24
318	1	1	1	5	5	4	12	9	1	223.076.923.076.923	25
296	1	2	1	5	5	3	9	8	1	176.923.076.923.077	20
1	1	1	2	3	3	0	9	8	1	346.153.846.153.846	17
61	1	1	2	4	4	4	6	10	0	353.846.153.846.154	20
125	1	1	1	5	4	4	8	9	0	318.181.818.181.818	21
166	1	1	2	3	3	3	9	9	0	3.5	21
72	1	2	1	5	5	5	9	9	NA	176.923.076.923.077	23
150	1	1	2	4	3	3	9	8	0	346.153.846.153.846	20
209	1	1	1	5	4	4	8	9	1	338.461.538.461.538	21
226	1	1	1	5	2	3	10	10	0	446.153.846.153.846	23
280	1	1	1	5	4	2	3	5	1	236.363.636.363.636	10
327	1	2	1	3	3	2	9	6	0	392.307.692.307.692	17
60	1	2	1	4	5	4	8	8	1	238.461.538.461.538	20
207	1	1	1	4	4	3	9	9	0	3	21
105	1	2	1	3	4	4	9	7	0	416.666.666.666.667	20
70	1	1	1	5	4	2	10	9	1	269.230.769.230.769	21
111	1	1	1	3	4	0	11	8	1	315.384.615.384.615	19
176	1	1	1	4	4	4	11	10	0	330.769.230.769.231	25
256	1	1	1	5	5	3	12	9	1	207.692.307.692.308	24
32	1	2	1	5	3	4	10	8	0	392.307.692.307.692	22
57	1	1	1	4	4	3	11	10	0	407.692.307.692.308	24
316	1	2	1	5	5	2	11	9	1	3	22
347	1	2	1	4	5	3	9	7	1	266.666.666.666.667	19
549	1	2	1	4	4	3	9	8	1	269.230.769.230.769	20
75	1	2	1	NA	NA	0	0	0	NA	NA	0
165	1	2	1	4	4	2	4	7	1	3.5	13
269	1	2	1	5	4	3	10	8	0	423.076.923.076.923	21
271	1	2	1	4	4	3	12	10	0	216.666.666.666.667	25
294	1	2	1	NA	NA	2	11	4	0	4	17
54	1	1	1	5	4	4	8	10	0	438.461.538.461.539	22
66	1	1	1	5	4	3	11	10	0	441.666.666.666.667	24
392	1	2	1	5	4	4	11	8	0	392.307.692.307.692	23
245	1	2	1	3	3	2	4	8	0	346.153.846.153.846	14
319	1	1	1	2	4	0	0	4	1	292.307.692.307.692	4
320	1	1	1	4	5	3	9	9	1	184.615.384.615.385	21
109	1	1	1	5	4	4	10	10	0	261.538.461.538.462	24
50	1	2	1	5	5	4	11	10	0	369.230.769.230.769	25
51	1	2	1	5	4	4	8	7	1	376.923.076.923.077	19
52	1	2	1	4	5	2	6	5	1	276.923.076.923.077	13
179	1	1	1	3	3	3	12	10	0	4	25
108	1	2	1	4	4	3	12	7	0	338.461.538.461.538	22
307	1	1	1	5	4	5	8	8	1	284.615.384.615.385	21
265	1	2	1	4	5	2	9	9	0	3.25	20
357	1	1	1	NA	3	2	8	6	1	384.615.384.615.385	16
456	1	1	1	5	4	2	7	8	1	346.153.846.153.846	17
43	1	2	1	4	4	2	9	9	1	384.615.384.615.385	20
145	1	1	1	4	4	2	12	10	1	2	24
90	1	2	1	5	5	5	12	9	0	391.666.666.666.667	26
282	1	1	1	4	4	3	3	7	1	218.181.818.181.818	13
257	1	2	1	5	5	4	9	9	0	408.333.333.333.333	22
344	1	1	1	NA	NA	4	10	5	1	328.571.428.571.429	19
38	1	2	1	4	5	1	6	3	1	276.923.076.923.077	10
41	1	2	1	3	4	3	9	8	1	261.538.461.538.462	20
69	1	2	1	NA	5	3	9	8	1	230.769.230.769.231	20
81	1	1	1	4	3	4	12	6	1	384.615.384.615.385	22
82	1	2	1	4	3	4	11	9	1	415.384.615.384.615	24
258	1	2	1	NA	NA	3	7	7	1	238.461.538.461.538	17
288	1	1	1	NA	3	1	8	7	1	3.75	16
284	1	2	1	NA	NA	0	6	6	0	290.909.090.909.091	12
292	1	2	1	4	1	3	3	7	1	238.461.538.461.538	13
321	1	1	1	5	5	4	7	8	0	3	19
328	1	2	1	4	3	4	12	10	1	346.153.846.153.846	26
24	1	1	1	3	2	2	7	7	0	333.333.333.333.333	16
30	1	1	1	4	4	3	11	10	0	323.076.923.076.923	24
251	1	2	1	4	4	1	3	5	0	3	9
259	1	1	1	4	3	2	3	6	0	346.153.846.153.846	11
329	1	1	1	5	5	2	2	5	1	184.615.384.615.385	9
91	1	2	1	3	3	4	9	9	1	2.8	22
6	1	1	1	1	4	4	11	9	1	223.076.923.076.923	24
278	1	2	1	4	4	1	4	6	1	3	11
16	1	1	1	1	5	3	6	8	1	266.666.666.666.667	17
93	1	1	1	3	3	1	6	6	1	376.923.076.923.077	13
94	1	2	1	4	3	3	10	10	0	276.923.076.923.077	23
277	1	1	1	3	5	0	7	8	1	283.333.333.333.333	15
308	1	2	1	5	5	2	10	10	1	269.230.769.230.769	22
313	1	1	1	3	3	2	8	6	0	353.846.153.846.154	16
325	1	1	1	4	5	2	4	9	1	283.333.333.333.333	15
58	1	1	1	5	3	3	9	9	1	407.692.307.692.308	21
47	1	2	1	4	4	4	9	8	1	290.909.090.909.091	21
13	1	1	1	4	3	1	1	5	0	353.846.153.846.154	7
197	1	2	1	4	4	3	12	9	0	3.75	24
299	1	2	1	5	4	3	12	8	0	446.153.846.153.846	23
95	1	1	1	3	3	1	3	6	1	445.454.545.454.545	10
275	1	1	1	3	4	2	10	9	1	353.846.153.846.154	21
97	1	2	1	5	3	3	12	9	0	415.384.615.384.615	24
31	1	1	1	4	5	3	7	7	1	209.090.909.090.909	17
36	1	1	1	NA	NA	2	4	7	1	290.909.090.909.091	13
314	1	2	1	4	5	5	10	9	1	276.923.076.923.077	24
279	1	2	1	4	4	4	11	9	0	307.692.307.692.308	24
317	1	1	1	5	5	1	3	7	1	3.1	11
382	1	1	1	4	3	5	8	10	1	3.75	23
482	1	2	1	4	4	2	8	10	0	330.769.230.769.231	20
276	1	1	1	3	4	3	9	10	1	246.153.846.153.846	22
263	1	1	1	3	NA	0	6	9	1	318.181.818.181.818	15
21	1	1	1	5	2	1	4	6	1	261.538.461.538.462	11
173	1	1	1	4	5	2	1	2	1	215.384.615.384.615	5
283	1	1	1	4	3	2	6	7	0	383.333.333.333.333	15
303	1	1	1	4	3	3	9	7	1	384.615.384.615.385	19
157	1	1	1	5	2	4	7	9	0	376.923.076.923.077	20
